# Supplementary material for: Adaptive Evolution of Animal Proteins over Development: Support for the Darwin Selection Opportunity Hypothesis of Evo-Devo
Source: Mol Biol Evol. 2018 Sep 1;35(12):2862–72. doi: 10.1093/molbev/msy175 (PMC6278863; doi:10.1093/molbev/msy175)
Supplement: Supplementary Data [file msy175_supp.zip]

Archive with 2 entries (2 files):
- Supp.docx
- SupplementaryFiguresLiu.pdf
